# Supplementary material for: 3D Printing of Polyacrylamide/Sodium Alginate/Ammonium Molybdate/Lithium Chloride Hydrogels for E-Skin and Information Encryption
Source: Gels. 2025 Sep 2;11(9):703. doi: 10.3390/gels11090703 (PMC12469332; doi:10.3390/gels11090703)
Supplement: Supplementary file 1 [file gels-11-00703-s001.zip]

Archive with 1 entries (1 files):
- gels-3834620-supplementary.mp4
